# Supplementary material for: Bilateral Fist Lid-Lift: A Novel Compensatory Behavior in an Infant with Blepharophimosis Syndrome
Source: Children (Basel). 2026 Mar 6;13(3):377. doi: 10.3390/children13030377 (PMC13025309; doi:10.3390/children13030377)
Supplement: Supplementary file 1 [file children-13-00377-s001.zip]

Archive with 1 entries (1 files):
- children-4185650-supplementary.mp4
